# Supplementary material for: Two Archaeal Metagenome-Assembled Genomes from El Tatio Provide New Insights into the Crenarchaeota Phylum
Source: Genes (Basel). 2021 Mar 9;12(3):391. doi: 10.3390/genes12030391 (PMC7999037; doi:10.3390/genes12030391)
Supplement: Supplementary file 1 [file genes-12-00391-s001.zip]

Archive with 15 entries (12 files):
- Supplementary/
- Supplementary/Table S4.docx
- __MACOSX/
- __MACOSX/Supplementary/
- __MACOSX/Supplementary/._Table S4.docx
- Supplementary/Table S3.docx
- __MACOSX/Supplementary/._Table S3.docx
- Supplementary/~$ble S4.docx
- __MACOSX/Supplementary/._~$ble S4.docx
- Supplementary/Table S2.docx
- __MACOSX/Supplementary/._Table S2.docx
- Supplementary/Table S1.docx
- __MACOSX/Supplementary/._Table S1.docx
- Supplementary/Figure S1.docx
- __MACOSX/Supplementary/._Figure S1.docx
